# Supplementary material for: Chromosome-level assembly and annotation of the Xyrichtys novacula (Linnaeus, 1758) genome
Source: DNA Res. 2023 Oct 5;30(5):dsad021. doi: 10.1093/dnares/dsad021 (PMC10590160; doi:10.1093/dnares/dsad021)
Supplement: dsad021_suppl_Supplementary_Tables_S1-S3 [file dsad021_suppl_supplementary_tables_s1-s3.xlsx]

## Sheet: TableS1
	Supplementary Table S1.Summary statistics for all the Xyrichtys novacula assemblies.
	Assembly	Contig N50 (bp)	Contig L50	Scaffold N50 (bp)	Scaffold L50	Total length (bp)	Total scaffolds	BUSCO v5.2.2	QV	K-mer completeness	False duplications
	filtlong.flye	2404103	85	2461861	82	798152524	2411	C:98.3%[S:96.9%,D:1.4%],F:0.8%,M:0.9%,n:3354	31.77	0.86	0.0192
	filtlong.flye.hypo1	2406242	84	2457747	82	797096807	2411	C:98.7%[S:97.3%,D:1.4%],F:0.5%,M:0.8%,n:3354	42.46	0.873	0.0183
	filtlong.flye.hypo1.purged	2521223	79	2564143	77	773177592	1597	C:98.6%[S:98.2%,D:0.4%],F:0.5%,M:0.9%,n:3354	42.53	0.8692	0.006
	filtlong.nextdenovo	21570716	14	21570716	14	779758731	69	C:97.6%[S:97.0%,D:0.6%],F:1.2%,M:1.2%,n:3354	29.56	0.8474	0.0052
	filtlong.nextdenovo.hypo1	21535717	14	21535717	14	778962047	69	C:98.7%[S:98.3%,D:0.4%],F:0.5%,M:0.8%,n:3354	42.87	0.8679	0.0046
	filtlong.nextdenovo.hypo1.purged	21535717	14	21535717	14	775530142	58	C:98.7%[S:98.3%,D:0.4%],F:0.5%,M:0.8%,n:3354	42.92	0.8677	0.0043
	filtlong.nextdenovo.hypo1.purged.yahs.default	20098123	14	34276128	11	775535542	43	-	-	-	-
	filtlong.nextdenovo.hypo1.purged.yahs.no-contig-ec	21535717	14	34328652	11	775535142	33	-	-	-	-
	fXyrNov1.1	21535717	14	34328652	11	775530142	31	C:98.6%[S:97.9%,D:0.7%],F:0.4%,M:1.0%,n:3640*	42.92	0.8677	0.0043
	Includes assembly statistics for all the assemblies obtained with the snakemake pipeline. The names of all intermediate assemblies that led to our final assembly (fXyrNov1.1) are shown in bold. All BUSCO were obtained using vertebrata_odb10 except for the final assembly (*) that was obtained using actinopterygii_odb10. Please note that Merqury and BUSCO were run again on the scaffolded assembly a…

## Sheet: TableS2
	Supplementary Table S2.Configuration of the Snakemake pipeline
	Rule	Programs and Versions	Parameters / Notes
	trim_galore	Cutadapt 3.2	--gzip -q 20 --paired --retain_unpaired
	filtlong	v0.2.0	--minlen 1000 --min_mean_q 80
	concat_reads	gzip 1.3.12	zcat command and redirection
	align_illumina	BWA 0.7.15	bwa mem -Y (use soft clipping for supplementary alignments)
	align_ont	minimap2 2.17-r941	-ax map-ont
	purge_dups	purge_dups 1.2.5	cutoffs -l 5 -m 69 -u 408
	run_busco	BUSCO 5.2.2	genome mode against vertebrata_odb10
	run_merqury	Merqury 1.1.1	k=20
	hypo	Hypo 1.0.3	-c 82.34147 -s 1g
	nextdenovo	NextDenovo 2.4.0	read_cutoff = 1k genome_size = 1g seed_depth = 45 seed_cutoff = 0 blocksize = 1g
	Snakemake rules followed by the programs, versions and parameters used for the Xyrichtys novacula genome assembly.

## Sheet: TableS3
	Supplementary Table S3. Presence/absence of telomeric repeats at both "chromosome" ends in the fXyrNov1.1 assembly
	Superscaffold ID	Telomere at start	Telomere at end	Notes
	SUPER_1	No	Yes	start_peak(s)=0 copies, end_peak(s)=109-133 copies
	SUPER_2	Yes	Yes	start_peak(s)=116-856 copies, end_peak(s)=1,295 copies
	SUPER_3	Yes	Yes	start_peak(s)=240-468 copies, end_peak(s)=119-264 copies
	SUPER_4	Yes	Yes	start_peak(s)=948 copies, end_peak(s)=142-1,206 copies
	SUPER_5	Yes	No	start_peak(s)=140-1,050 copies, end_peaks=0 copies
	SUPER_6	No	Yes	start_peak(s)=0 copies, end_peak(s)=140-981 copies
	SUPER_7	No	Yes	start_peak(s)=0 copies, end_peak(s)=602-837 copies
	SUPER_8	No	Yes	start_peak(s)=0 copies, end_peak(s)=216-1,460 copies
	SUPER_9	Yes	No	start_peak(s)=102-291 copies, end_peak(s)=0 copies
	SUPER_10	Yes	No	start_peak(s)=120-533 copies, end_peak(s)=0 copies
	SUPER_11	No	Yes	start_peak(s)=0 copies, end_peak(s)=183-1,058 copies
	SUPER_12	Yes	No	start_peak(s)=111-960 copies, end_peak(s)=0 copies
	SUPER_13	No	Yes	start_peak(s)=0 copies, end_peak(s)=119-284 copies
	SUPER_14	No	Yes	start_peak(s)=0 copies, end_peak(s)=164-790 copies
	SUPER_15	Yes	Yes	start_peak(s)=140-932 copies, end_peak(s)=200-318 copies
	SUPER_16	Yes	No	start_peak(s)=814-1,692 copies, end_peak(s)=0 copies
	SUPER_17	Yes	No	start_peak(s)=151-301 copies, end_peak(s)=0 copies
	SUPER_18	No	Yes	start_peak(s)=0 copies, end_peak(s)=168 copies
	SUPER_19	Yes	No	start_peak(s)=133-1,148 copies, end_peak(s)=0 copies
	SUPER_20	No	No	start_peak(s)=0 copies, end_peak(s)=0 copies; but scaffold_26 contains telomeres and shows contacts at the ends of several superscaffolds including the beginning of SUPER_20
	SUPER_21	No	Yes	start_peak(s)=0 copies, end_peak(s)=177-1,199 copies
	SUPER_22	Yes	No	start_peak(s)=115-963 copies, end_peak(s)=0 copies
	SUPER_23	Yes	No	start_peak(s)=441 copies, end_peak(s)=0 copies
	SUPER_24	Yes	Yes	start_peak(s)=162-809 copies, end_peak(s)=148-517 copies
	In bold, superscaffolds with telomeric repeats at both ends. In red, superscaffold without detected telomeric repeats.

## Sheet: TableS4
	Supplementary Table S4. Bedgraph indicating coordinates and number of telomeric repeats in the fXyrNov1.1 assembly
	Scaffold ID	Start position (bp)	End position (bp)	Count Telomeric Motifs
	SUPER_1	40250580	40251744	133
	SUPER_1	40250880	40253364	109
	SUPER_2	5	4920	856
	SUPER_2	10	4680	370
	SUPER_2	114656	117624	116
	SUPER_2	115560	117252	134
	SUPER_2	117324	118494	126
	SUPER_2	39973152	39987624	612
	SUPER_2	39977604	39987678	1295
	SUPER_3	132	9810	250
	SUPER_3	1428	21552	240
	SUPER_3	12042	18144	468
	SUPER_3	39309080	39317584	119
	SUPER_3	39394032	39405630	264
	SUPER_4	6	11190	948
	SUPER_4	12	11028	387
	SUPER_4	36747740	36775930	881
	SUPER_4	36748362	36760230	334
	SUPER_4	36757390	36763110	404
	SUPER_4	36763240	36766640	419
	SUPER_4	36766895	36776300	1206
	SUPER_4	36773004	36777210	142
	SUPER_5	12	1866	297
	SUPER_5	24	1788	140
	SUPER_5	2208	7620	402
	SUPER_5	2220	16326	1050
	SUPER_6	36532648	36534568	140
	SUPER_6	36532662	36534570	211
	SUPER_6	36658968	36673680	471
	SUPER_6	36667272	36673692	981
	SUPER_7	36420012	36452028	602
	SUPER_7	36421878	36446070	662
	SUPER_7	36446280	36452040	837
	SUPER_8	35757918	35760354	216
	SUPER_8	35849916	35866296	661
	SUPER_8	35850240	35866308	1460
	SUPER_9	3036	32214	291
	SUPER_9	48200	57500	124
	SUPER_9	50232	57528	172
	SUPER_9	53142	57180	212
	SUPER_9	146124	147762	102
	SUPER_10	12	3360	533
	SUPER_10	24	6840	478
	SUPER_10	3384	4140	120
	SUPER_10	4152	6852	394
	SUPER_11	34313016	34325388	522
	SUPER_11	34318206	34325430	1058
	SUPER_11	34325430	34327338	254
	SUPER_11	34327338	34328460	183
	SUPER_12	6	744	114
	SUPER_12	732	2436	111
	SUPER_12	744	2448	257
	SUPER_12	2436	18036	375
	SUPER_12	2448	22380	960
	SUPER_12	67716	86226	116
	SUPER_13	31604610	31612950	119
	SUPER_13	31611255	31613085	284
	SUPER_13	31613100	31628310	221
	SUPER_14	30708310	30712730	300
	SUPER_14	30708312	30711360	164
	SUPER_14	30708320	30712736	383
	SUPER_14	30708324	30712416	495
	SUPER_14	30835240	30843380	376
	SUPER_14	30838680	30843390	790
	SUPER_15	12	7206	932
	SUPER_15	24	7164	428
	SUPER_15	13932	18258	213
	SUPER_15	24978	28446	153
	SUPER_15	78462	81210	140
	SUPER_15	30731352	30733302	200
	SUPER_15	30787446	30813630	318
	SUPER_16	6	10950	1692
	SUPER_16	12	10896	814
	SUPER_17	540	13584	301
	SUPER_17	5424	21216	151
	SUPER_17	13596	21240	247
	SUPER_18	28924338	28925628	168
	SUPER_19	285	7265	1148
	SUPER_19	340	7240	490
	SUPER_19	7194	25248	379
	SUPER_19	19296	32436	133
	SUPER_19	25266	31236	162
	SUPER_21	28213614	28216704	360
	SUPER_21	28213680	28217052	177
	SUPER_21	28216722	28232616	1199
	SUPER_21	28225836	28232604	532
	SUPER_22	6	9606	963
	SUPER_22	12	9540	444
	SUPER_22	45114	46404	115
	SUPER_23	72	37410	441
	SUPER_24	6	5460	809
	SUPER_24	12	2064	162
	SUPER_24	2088	5160	196
	SUPER_24	20850040	20854408	148
	SUPER_24	20901230	20919910	291
	SUPER_24	20915895	20918620	517
	scaffold_26	1874970	1877562	139
	scaffold_26	1919772	1969596	280
	scaffold_26	1964580	1969608	596
